# Supplementary material for: Evaluation of Immune Dysregulation in an Austrian Patient Cohort Suffering from Myalgic Encephalomyelitis/Chronic Fatigue Syndrome
Source: Biomolecules. 2021 Sep 14;11(9):1359. doi: 10.3390/biom11091359 (PMC8465819; doi:10.3390/biom11091359)
Supplement: Supplementary file 1 [file biomolecules-11-01359-s001.zip]

Archive with 1 entries (1 files):
- biomolecules-1292283-supplementary.pdf
